# Supplementary material for: Engineering microbial phenotypes through rewiring of genetic networks
Source: Nucleic Acids Res. 2017 Mar 21;45(8):4984–93. doi: 10.1093/nar/gkx197 (PMC5416768; doi:10.1093/nar/gkx197)
Supplement: Supplementary Data [file gkx197_supp.zip]

Archive with 29 entries (26 files):
- Supp_Files/
- Supp_Files/.DS_Store
- __MACOSX/
- __MACOSX/Supp_Files/
- __MACOSX/Supp_Files/._.DS_Store
- Supp_Files/Dataset_S1.xlsx
- __MACOSX/Supp_Files/._Dataset_S1.xlsx
- Supp_Files/Dataset_S2.xlsx
- __MACOSX/Supp_Files/._Dataset_S2.xlsx
- Supp_Files/Dataset_S3.xlsx
- __MACOSX/Supp_Files/._Dataset_S3.xlsx
- Supp_Files/Figure_S1.png
- __MACOSX/Supp_Files/._Figure_S1.png
- Supp_Files/Figure_S2.png
- __MACOSX/Supp_Files/._Figure_S2.png
- Supp_Files/Legend Dataset S1.docx
- __MACOSX/Supp_Files/._Legend Dataset S1.docx
- Supp_Files/Legend Dataset S2.docx
- __MACOSX/Supp_Files/._Legend Dataset S2.docx
- Supp_Files/Legend Dataset S3.docx
- __MACOSX/Supp_Files/._Legend Dataset S3.docx
- Supp_Files/Legend Figure S1.docx
- __MACOSX/Supp_Files/._Legend Figure S1.docx
- Supp_Files/Legend Figure S2.docx
- __MACOSX/Supp_Files/._Legend Figure S2.docx
- Supp_Files/~$Dataset_S1.xlsx
- __MACOSX/Supp_Files/._~$Dataset_S1.xlsx
- Supp_Files/~$Dataset_S2.xlsx
- __MACOSX/Supp_Files/._~$Dataset_S2.xlsx
