# Supplementary material for: Engineering microbial phenotypes through rewiring of genetic networks
Source: Nucleic Acids Res. 2017 Mar 21;45(8):4984–93. doi: 10.1093/nar/gkx197 (PMC5416768; doi:10.1093/nar/gkx197)
Supplement: Supplementary Data [file gkx197_supp.zip › Supp_Files/Dataset_S1.xlsx]

## Sheet: Legend
Dataset S1. Identity of rewiring library promoters and open reading frames. Identified by NCBI gene identifiers.

## Sheet: Promoters
Gene ID	Description
8196484	DNA-binding protein involved in either activation or repression of transcription
8196642	bZIP transcription factor (ATF/CREB1 homolog) that regulates the unfolded protein response
8196675	Negative regulator of the glucose-sensing signal transduction pathway
8197110	Regulatory protein MIG1
8197136	Subunit of the CCR4-NOT complex, which is a global transcriptional regulator with roles in transcrip
8197166	Positive regulator of genes in multiple nitrogen degradation pathways
8197205	Non-ATPase regulatory subunit of the 26S proteasome
8197237	Protein involved in negative regulation of transcription of iron regulon
8197559	Multistep regulator of cAMP-PKA signaling
8197661	hypothetical protein
8197765	Member of silencing information regulator 2 (Sir2) family of NAD(+)-dependent protein deacetylases
8197788	Transcriptional activator
8197813	Subunit of the SAGA transcriptional regulatory complex but not present in SAGA-like complex SLIK/SAL
8197959	Negative regulator of RNA polymerase III
8197996	PIK-related protein kinase and rapamycin target
8198145	Trimeric heat shock transcription factor, activates multiple genes in response to stresses that incl
8198152	Nitrogen catabolite repression transcriptional regulator that acts by inhibition of GLN3 transcripti
8198117	Nitrogen catabolite repression transcriptional regulator
8198201	Protein with seven cysteine-rich CCHC zinc-finger motifs, similar to human CNBP
8198232	Protein kinase involved in the response to oxidative and osmotic stress
8198277	Transcription factor that activates transcription of genes involved in stress response
8198289	Transcriptional regulator involved in glucose repression of Gal4p-regulated genes
8198341	Transcriptional activator related to Msn2p
8198430	Transcription factor involved in regulation of cell cycle progression from G1 to S phase
8198510	Sterol regulatory element binding protein, induces transcription of sterol transport and biosyntheti
8198926	Subunit of TORC1, a rapamycin-sensitive complex involved in growth control
8198945	Protein involved in negative regulation of transcription of iron regulon
8199654	Ser/Thr kinase involved in transcription and stress response
8200275	Copper-sensing transcription factor
8200338	Cytoplasmic response regulator, part of a two-component signal transducer that mediates osmosensing
8200389	Transcription factor that stimulates expression of proteasome genes
8200775	Transcription factor involved in glucose repression
8200866	Basic leucine zipper (bZIP) transcription factor required for oxidative stress tolerance
8200877	Forkhead family transcription factor with a major role in the expression of G2/M phase genes
8200938	Essential nuclear protein with a possible role in the osmoregulatory glycerol response
8200968	pH-response regulator protein
8200994	Heat shock protein with a zinc finger motif
8201004	mRNA transport regulator, essential nuclear protein
8201078	Transcription factor that controls expression of many ribosome biogenesis genes
8201128	Protein kinase involved in the response to oxidative and osmotic stress
8201180	Putative transcription factor involved in regulating the response to osmotic stress
8201433	Carbon source-responsive zinc-finger transcription factor
8201223	Alcohol oxidase
8197797	Peroxisomal biogenesis factor 8
8198404	Ribosomal protein 59 of small subunit, required for ribosome assembly and 20S pre-rRNA processing
8200362	Ferrioxamine B transporter
8198915	Non-essential subunit of Sec63 complex (Sec63p, Sec62p, Sec66p and Sec72p)
8198174	Plasma membrane transporter for both urea and polyamines, expression is highly sensitive to nitrogen
8197884	Ammonium permease involved in regulation of pseudohyphal growth
8199755	Cytosolic and mitochondrial glutathione oxidoreductase
8198267	Catalase A, breaks down hydrogen peroxide in the peroxisomal matrix formed by acyl-CoA oxidase (Pox1
8198279	Thioredoxin peroxidase, acts as both a ribosome-associated and free cytoplasmic antioxidant
8196981	Member of a stationary phase-induced gene family
8199313	Plasma membrane transporter for both urea and polyamines, expression is highly sensitive to nitrogen
8200226	High affinity sulfate permease
8199939	Major of three pyruvate decarboxylase isozymes
8199846	Fumarase, converts fumaric acid to L-malic acid in the TCA cycle
8200841	NADPH-dependent medium chain alcohol dehydrogenase with broad substrate specificity
8197066	General amino acid permease
8197738	Aromatic aminotransferase I, expression is regulated by general control of amino acid biosynthesis
8199681	Glutamate decarboxylase, converts glutamate into gamma-aminobutyric acid (GABA)
8197683	Ammonium permease
8196441	Permease of basic amino acids in the vacuolar membrane
8199273	Proline permease, required for high-affinity transport of proline
8196606	Lysine permease
8199308	High affinity methionine permease, integral membrane protein with 13 putative membrane-spanning regi
8198785	Sulfiredoxin, contributes to oxidative stress resistance by reducing cysteine-sulfinic acid groups i

## Sheet: ORFs
Gene ID	Description
8200866	Basic leucine zipper (bZIP) transcription factor required for oxidative stress tolerance
8196642	bZIP transcription factor (ATF/CREB1 homolog) that regulates the unfolded protein response
8201433	Carbon source-responsive zinc-finger transcription factor
8200275	Copper-sensing transcription factor
8200338	Cytoplasmic response regulator, part of a two-component signal transducer that mediates osmosensing
8196484	DNA-binding protein involved in either activation or repression of transcription
8200938	Essential nuclear protein with a possible role in the osmoregulatory glycerol response
8200877	Forkhead family transcription factor with a major role in the expression of G2/M phase genes
8200994	Heat shock protein with a zinc finger motif
8197661	hypothetical protein
8197765	Member of silencing information regulator 2 (Sir2) family of NAD(+)-dependent protein deacetylases
8201004	mRNA transport regulator, essential nuclear protein
8197559	Multistep regulator of cAMP-PKA signaling
8197959	negative regulator of RNA polymerase III
8196675	Negative regulator of the glucose-sensing signal transduction pathway
8198117	Nitrogen catabolite repression transcriptional regulator
8198152	Nitrogen catabolite repression transcriptional regulator that acts by inhibition of GLN3 transcripti
8197205	Non-ATPase regulatory subunit of the 26S proteasome
8200968	pH-response regulator protein
8197996	PIK-related protein kinase and rapamycin target
8197166	Positive regulator of genes in multiple nitrogen degradation pathways
8198945	Protein involved in negative regulation of transcription of iron regulon
8197237	Protein involved in negative regulation of transcription of iron regulon
8201128	Protein kinase involved in the response to oxidative and osmotic stress
8198232	Protein kinase involved in the response to oxidative and osmotic stress
8198201	Protein with seven cysteine-rich CCHC zinc-finger motifs, similar to human CNBP
8201180	Putative transcription factor involved in regulating the response to osmotic stress
8197110	Regulatory protein MIG1
8199654	Ser/Thr kinase involved in transcription and stress response
8198510	Sterol regulatory element binding protein, induces transcription of sterol transport and biosyntheti
8197136	Subunit of the CCR4-NOT complex, which is a global transcriptional regulator with roles in transcrip
8197813	Subunit of the SAGA transcriptional regulatory complex but not present in SAGA-like complex SLIK/SAL
8198926	Subunit of TORC1, a rapamycin-sensitive complex involved in growth control
8200775	Transcription factor involved in glucose repression
8198430	Transcription factor involved in regulation of cell cycle progression from G1 to S phase
8198277	Transcription factor that activates transcription of genes involved in stress response
8201078	Transcription factor that controls expression of many ribosome biogenesis genes
8200389	Transcription factor that stimulates expression of proteasome genes
8197788	Transcriptional activator
8198341	Transcriptional activator related to Msn2p
8198289	Transcriptional regulator involved in glucose repression of Gal4p-regulated genes
8198145	Trimeric heat shock transcription factor, activates multiple genes in response to stresses that incl
S000001863	HAC1
