# Supplementary material for: Engineering microbial phenotypes through rewiring of genetic networks
Source: Nucleic Acids Res. 2017 Mar 21;45(8):4984–93. doi: 10.1093/nar/gkx197 (PMC5416768; doi:10.1093/nar/gkx197)
Supplement: Supplementary Data [file gkx197_supp.zip › Supp_Files/Dataset_S2.xlsx]

## Sheet: Legend
	Dataset S2. Primers used to amplify promoters and open reading frames.

## Sheet: Primers
Primer	Sequence
OW001	gtcgaaacaaagcggtcttacggtcagtcgtatttcaaaaATGTCGGAACCAAACACCAAG
OW002	gtcgaaacaaagcggtcttacggtcagtcgtatttcaaaaATGCCCGTAGATTCTTCTCATAAGA
OW003	gtcgaaacaaagcggtcttacggtcagtcgtatttcaaaaATGTATATCCCACCTACAAGTTTCAAC
OW004	gtcgaaacaaagcggtcttacggtcagtcgtatttcaaaaATGACTACTGCTCCCCCAAC
OW005	gtcgaaacaaagcggtcttacggtcagtcgtatttcaaaaATGTCTCAAAGGAAGTTACAACAAG
OW006	gtcgaaacaaagcggtcttacggtcagtcgtatttcaaaaATGGCACAAGAAAGAACAGAC
OW007	gtcgaaacaaagcggtcttacggtcagtcgtatttcaaaaATGGATAACGACGTATCGACA
OW008	gtcgaaacaaagcggtcttacggtcagtcgtatttcaaaaATGTCTACTCACGGAGTTCAG
OW009	gtcgaaacaaagcggtcttacggtcagtcgtatttcaaaaATGTTTGGAGAAGTGGGTTCT
OW010	gtcgaaacaaagcggtcttacggtcagtcgtatttcaaaaATGAGTTCGACTAATCCATCAGG
OW011	gtcgaaacaaagcggtcttacggtcagtcgtatttcaaaaATGGAAGAAGCGTTGCAACC
OW012	gtcgaaacaaagcggtcttacggtcagtcgtatttcaaaaATGTCTGCAAGTACTTACAGTTTTG
OW013	gtcgaaacaaagcggtcttacggtcagtcgtatttcaaaaATGACACTCTCCCAGGGG
OW014	gtcgaaacaaagcggtcttacggtcagtcgtatttcaaaaATGAAGTTCATTGATGAAATTGATATAGAGC
OW015	gtcgaaacaaagcggtcttacggtcagtcgtatttcaaaaATGACACAAGCAGAGTTGTACAC
OW016	gtcgaaacaaagcggtcttacggtcagtcgtatttcaaaaATGTCGGATTTTCCTAAAGTCGAAC
OW017	gtcgaaacaaagcggtcttacggtcagtcgtatttcaaaaATGATATCCAACCTCTCGGCAG
OW018	gtcgaaacaaagcggtcttacggtcagtcgtatttcaaaaATGGTTCATATCTTACTCGATCAACAC
OW019	gtcgaaacaaagcggtcttacggtcagtcgtatttcaaaaATGGCTGCTGTATTTTTCCC
OW020	gtcgaaacaaagcggtcttacggtcagtcgtatttcaaaaATGACACTTTTTGATAACCTCAAACAG
OW021	gtcgaaacaaagcggtcttacggtcagtcgtatttcaaaaATGGCAGACCAACGGCTTGA
OW022	gtcgaaacaaagcggtcttacggtcagtcgtatttcaaaaATGGCTGCTAGGTCTAGTACTC
OW023	gtcgaaacaaagcggtcttacggtcagtcgtatttcaaaaATGTCTACAACAAAACCAATGCAGG
OW024	gtcgaaacaaagcggtcttacggtcagtcgtatttcaaaaATGGAAGACTCATCCAAGGC
OW025	gtcgaaacaaagcggtcttacggtcagtcgtatttcaaaaATGGCTAACCTAAAGATCCCTG
OW026	gtcgaaacaaagcggtcttacggtcagtcgtatttcaaaaATGCGGCATGGATTTCAAG
OW027	gtcgaaacaaagcggtcttacggtcagtcgtatttcaaaaATGGTATACCAATACTCAGTCTCTC
OW028	gtcgaaacaaagcggtcttacggtcagtcgtatttcaaaaATGACGCTAAAGATGACCAACTTC
OW029	gtcgaaacaaagcggtcttacggtcagtcgtatttcaaaaATGATCATAGTAGACGGCGAAAAAT
OW030	gtcgaaacaaagcggtcttacggtcagtcgtatttcaaaaATGTTCCCCGATAATAAACGG
OW031	gtcgaaacaaagcggtcttacggtcagtcgtatttcaaaaATGACATTTCAAGTAGCCTTACCGA
OW032	gtcgaaacaaagcggtcttacggtcagtcgtatttcaaaaATGACCACTGCCTATCCCAA
OW033	gtcgaaacaaagcggtcttacggtcagtcgtatttcaaaaATGAGTGACGTGGTAAACAAGAGAG
OW034	gtcgaaacaaagcggtcttacggtcagtcgtatttcaaaaATGTCGTCCCCAAGAAAGAG
OW035	gtcgaaacaaagcggtcttacggtcagtcgtatttcaaaaATGAATCGACACGAGATCAGATTG
OW036	gtcgaaacaaagcggtcttacggtcagtcgtatttcaaaaATGCCTTTCTATCTTCCTGAAGATG
OW037	gtcgaaacaaagcggtcttacggtcagtcgtatttcaaaaATGTTGCCCAGAATTTTAGCAAG
OW038	gtcgaaacaaagcggtcttacggtcagtcgtatttcaaaaATGAACTCAGATCCCACGTC
OW039	gtcgaaacaaagcggtcttacggtcagtcgtatttcaaaaATGGATAATCCGTTTGGACAGG
OW040	gtcgaaacaaagcggtcttacggtcagtcgtatttcaaaaATGCTCGATGAAGAAATTCTAACAAG
OW041	gtcgaaacaaagcggtcttacggtcagtcgtatttcaaaaATGGGTAGAAGGAAAATAGAGATAAATC
OW042	gtcgaaacaaagcggtcttacggtcagtcgtatttcaaaaATGAGCAATCTACCCCCAAC
OW043	gtcgaaacaaagcggtcttacggtcagtcgtatttcaaaaATGGAAATGACTGATTTTGAACTAACTAG
OW044	cttggaggctattacgatgttggtaaaactcaggaacaagTCATTCTCCCTTGATGGCTTTTC
OW045	cttggaggctattacgatgttggtaaaactcaggaacaagTCACCTGATCGCTATGCATGTCAAC
OW046	cttggaggctattacgatgttggtaaaactcaggaacaagTTATATCTTATCTGGCGTCCAATCC
OW047	cttggaggctattacgatgttggtaaaactcaggaacaagTCAAGAGTCCGAGTTCATGATATTG
OW048	cttggaggctattacgatgttggtaaaactcaggaacaagTCAAAGATACAACGTTTCCAACTTG
OW049	cttggaggctattacgatgttggtaaaactcaggaacaagTTATGACTCTACTGAATTGGCTCC
OW050	cttggaggctattacgatgttggtaaaactcaggaacaagCTATACCCAAATCTCTTTTCCAGCATTATC
OW051	cttggaggctattacgatgttggtaaaactcaggaacaagCTAGAGACTCGAAGTTGCGC
OW052	cttggaggctattacgatgttggtaaaactcaggaacaagCTAATTTGAATCAAACTGATCAGAAGC
OW053	cttggaggctattacgatgttggtaaaactcaggaacaagTTATTTCTGAGGTTGGGTAGCC
OW054	cttggaggctattacgatgttggtaaaactcaggaacaagTCATTCATCTGTTATCTCAGGCTCAG
OW055	cttggaggctattacgatgttggtaaaactcaggaacaagTCACTGATGTTTCACTAAACTCTTT
OW056	cttggaggctattacgatgttggtaaaactcaggaacaagTCATTTGATACTGATTTCGTAGATCATC
OW057	cttggaggctattacgatgttggtaaaactcaggaacaagTTAACTAACCTGCAGGTCTTCC
OW058	cttggaggctattacgatgttggtaaaactcaggaacaagTTACCAGAAAGAACACCAACCG
OW059	cttggaggctattacgatgttggtaaaactcaggaacaagCTATTTCTTAGCCCTCTTACTAGCA
OW060	cttggaggctattacgatgttggtaaaactcaggaacaagCTATGTATCACCACGTAGGGC
OW061	cttggaggctattacgatgttggtaaaactcaggaacaagTTATGGTACACTCATACCCTTCTTG
OW062	cttggaggctattacgatgttggtaaaactcaggaacaagTTAGTTGGCCTCAGCAGTTG
OW063	cttggaggctattacgatgttggtaaaactcaggaacaagTCAGTATTTAGAAGATTGGTTGACCG
OW064	cttggaggctattacgatgttggtaaaactcaggaacaagTCAGTCATCTATGTTCTGACCAAGC
OW065	cttggaggctattacgatgttggtaaaactcaggaacaagTCATCGCAGATCTATGTCAACC
OW066	cttggaggctattacgatgttggtaaaactcaggaacaagTCACTGCTTACGGTGAGTACGTAGA
OW067	cttggaggctattacgatgttggtaaaactcaggaacaagTCAGTTGGTCCTCAGAATCTCCTCA
OW068	cttggaggctattacgatgttggtaaaactcaggaacaagTTACTCATCATATATACTACTGTGCATGA
OW069	cttggaggctattacgatgttggtaaaactcaggaacaagCTAGTAACCATCGTGTTCCTGC
OW070	cttggaggctattacgatgttggtaaaactcaggaacaagTTATTCTTCAAACCCTTTGGTTTCC
OW071	cttggaggctattacgatgttggtaaaactcaggaacaagCTAATAGAGAGTACCAAAATGAGTTTGATATC
OW072	cttggaggctattacgatgttggtaaaactcaggaacaagTTACAAGGGCAGAGATTTACAGGTG
OW073	cttggaggctattacgatgttggtaaaactcaggaacaagTTACAAATCTCTGAAAGAAGAACCTTTG
OW074	cttggaggctattacgatgttggtaaaactcaggaacaagCTAAAGGTATTCTACATGATCTTTTGCATA
OW075	cttggaggctattacgatgttggtaaaactcaggaacaagTCATTTCTTTTCTTGATTTTCCAGAGAGGT
OW076	cttggaggctattacgatgttggtaaaactcaggaacaagCTATTTAAACATGGAAAAATCGACAACATC
OW077	cttggaggctattacgatgttggtaaaactcaggaacaagCTAGTTCTTGAAGCCTTTGGC
OW078	cttggaggctattacgatgttggtaaaactcaggaacaagTCATTCAGGGAGTAACTGATCAATAATC
OW079	cttggaggctattacgatgttggtaaaactcaggaacaagTCACTTCTTGTAATTGTTAAAAATATGGTC
OW080	cttggaggctattacgatgttggtaaaactcaggaacaagTTATTTATCGGTGTCACTTCCATCTG
OW081	cttggaggctattacgatgttggtaaaactcaggaacaagTTAGAATTCATACACTGACTTTTCAGG
OW082	cttggaggctattacgatgttggtaaaactcaggaacaagTTAATGCGTCGAATGTCCTCG
OW083	cttggaggctattacgatgttggtaaaactcaggaacaagCTAGATAACAGGCACAGTTTTTCG
OW084	cttggaggctattacgatgttggtaaaactcaggaacaagTCAGCTCTTCTTAGTCACACTG
OW085	cttggaggctattacgatgttggtaaaactcaggaacaagCTAGACACCACCATCTAGTCGG
OW086	cttggaggctattacgatgttggtaaaactcaggaacaagTCATGAAGTGATGAAGAAATCATTCAATTC
OW087	tctattatccttaaacgcatatctcgcataataactcctcCATTCTAAAGGCCGATTTTTTCAGG
OW088	tctattatccttaaacgcatatctcgcataataactcctcTTATTGTAAGTGACTAAAGTTGATTTTCTATTG
OW089	tctattatccttaaacgcatatctcgcataataactcctcCAAGCTTGGCCCGCAC
OW090	tctattatccttaaacgcatatctcgcataataactcctcAAGGATACTCCGCGCG
OW091	tctattatccttaaacgcatatctcgcataataactcctcAGACTGCTGCTCAGTTAGTAG
OW092	tctattatccttaaacgcatatctcgcataataactcctcGTAACCAACCCGAACGTATCG
OW093	tctattatccttaaacgcatatctcgcataataactcctcGGATTCTCCAACCCCTTCAATC
OW094	tctattatccttaaacgcatatctcgcataataactcctcGAGGTCAATGGTCAGTTTTCTATG
OW095	tctattatccttaaacgcatatctcgcataataactcctcTATGGCAAAGCGTCAGTAAAAAG
OW096	tctattatccttaaacgcatatctcgcataataactcctcAGGGTCTGAGCCAATGG
OW097	tctattatccttaaacgcatatctcgcataataactcctcGTCCTGTGTATCCAACCATTGA
OW098	tctattatccttaaacgcatatctcgcataataactcctcGCTTTTTATTGAAAATTGTGTTGTTAAAATATTC
OW099	tctattatccttaaacgcatatctcgcataataactcctcCTTGAGATCCTTAGTTAGCCAATG
OW100	tctattatccttaaacgcatatctcgcataataactcctcTTTCCACAAGAACGAAACCC
OW101	tctattatccttaaacgcatatctcgcataataactcctcTACTGTGATTGACTCGGGAGA
OW102	tctattatccttaaacgcatatctcgcataataactcctcAAAAAAGTTCTGTGTTTATATTCAGTTTATG
OW103	tctattatccttaaacgcatatctcgcataataactcctcTCTTGGTGATATTCTGAGACCAA
OW104	tctattatccttaaacgcatatctcgcataataactcctcATTTCAATAACTGACATGTCTTTAATAATCAAG
OW105	tctattatccttaaacgcatatctcgcataataactcctcCCAACTTAGACCTCTCAAACAAG
OW106	tctattatccttaaacgcatatctcgcataataactcctcACTTCTGACACACAGTCCTC
OW107	tctattatccttaaacgcatatctcgcataataactcctcGAAAATAGTGACCAATCTGTCATACTC
OW108	tctattatccttaaacgcatatctcgcataataactcctcTCCTGAAAAATGGAAAGGTCTTC
OW109	tctattatccttaaacgcatatctcgcataataactcctcGCTCAGTGGCTTTCCATCT
OW110	tctattatccttaaacgcatatctcgcataataactcctcTGACATTGCAATTCAATTGGACTG
OW111	tctattatccttaaacgcatatctcgcataataactcctcGGAATTATCATGGAGAGAATTGACAAG
OW112	tctattatccttaaacgcatatctcgcataataactcctcGGATTTCTTGAGGGGGCT
OW113	tctattatccttaaacgcatatctcgcataataactcctcTAATACGGCACCGATTGTCC
OW114	tctattatccttaaacgcatatctcgcataataactcctcATGATAACTTTAATTTTTCATCCTGTTTATATACG
OW115	tctattatccttaaacgcatatctcgcataataactcctcCTGTATTTTCAGTCATTTGGTCG
OW116	tctattatccttaaacgcatatctcgcataataactcctcCATACGTGGTTGCCATGAAC
OW117	tctattatccttaaacgcatatctcgcataataactcctcGAAGTATTCAAAATGCTAGCTCAGTG
OW118	tctattatccttaaacgcatatctcgcataataactcctcTTCTTGGACTTTTATGAGGGC
OW119	tctattatccttaaacgcatatctcgcataataactcctcCGGACACCATCTATCTCTTCA
OW120	tctattatccttaaacgcatatctcgcataataactcctcGAGCAGAGTGATGAAAGTTTTCAAC
OW121	tctattatccttaaacgcatatctcgcataataactcctcGATATAAAATTGGCACCACTTTCTG
OW122	tctattatccttaaacgcatatctcgcataataactcctcTACCACCTCGTGGTTTGAC
OW123	tctattatccttaaacgcatatctcgcataataactcctcTCATGATATAATTGATCAAGATTTGCG
OW124	tctattatccttaaacgcatatctcgcataataactcctcAATTTGCCTAAGCCAAGGAC
OW125	tctattatccttaaacgcatatctcgcataataactcctcTGAAGAAGAGATTGTTGAGATTTTGG
OW126	tctattatccttaaacgcatatctcgcataataactcctcCGGATACAGCTATTGTTACCTCT
OW127	tctattatccttaaacgcatatctcgcataataactcctcTATTGAAGGAGGTGACAAAGCTG
OW128	tctattatccttaaacgcatatctcgcataataactcctcAATTGTGGATCTTATCTATAGCAAGGC
OW129	tctattatccttaaacgcatatctcgcataataactcctcATGTTGGTATTGTGAAATAGACGC
OW130	tctattatccttaaacgcatatctcgcataataactcctcGGTCATGCAGATCCTCATGTTC
OW131	tctattatccttaaacgcatatctcgcataataactcctcTTGAAAAAGAAGTTTTTTTCTCACAAG
OW132	tctattatccttaaacgcatatctcgcataataactcctcATTATGCATTAATCAGGAAAATTCACAT
OW133	tctattatccttaaacgcatatctcgcataataactcctcTTTCCACTGGAGCGTGC
OW134	tctattatccttaaacgcatatctcgcataataactcctcTGATGATCTTGATTTTCATGTTTTCC
OW135	tctattatccttaaacgcatatctcgcataataactcctcCACCCGAAGACGAACAGA
OW136	tctattatccttaaacgcatatctcgcataataactcctcACTAATAATGAAACGCCCAAACT
OW137	tctattatccttaaacgcatatctcgcataataactcctcCTATGTTGACGGAGAGTGTTGG
OW138	tctattatccttaaacgcatatctcgcataataactcctcCTGCGGAAGAGTTGGCG
OW139	tctattatccttaaacgcatatctcgcataataactcctcTAGTTTAGGCTCGAAATTAATTAGTAATTAG
OW140	tctattatccttaaacgcatatctcgcataataactcctcGTAGCAGACTTTGGGGACC
OW141	tctattatccttaaacgcatatctcgcataataactcctcATAATAGTTGGATGGGATCTGGC
OW142	tctattatccttaaacgcatatctcgcataataactcctcCATATTCAAATACCAAGCAAATAAACGC
OW143	tctattatccttaaacgcatatctcgcataataactcctcGATTGCTCCAGAAAAATGTTGGAT
OW144	tctattatccttaaacgcatatctcgcataataactcctcCTTGGGGAACACAGTTGAAAG
OW145	tctattatccttaaacgcatatctcgcataataactcctcAATGAGGACGATGGTAACAAAACTC
OW146	tctattatccttaaacgcatatctcgcataataactcctcATACAGTTTGATGATGAAGAGTTCATAA
OW147	tctattatccttaaacgcatatctcgcataataactcctcGGCCGCCACTCAGATC
OW148	tctattatccttaaacgcatatctcgcataataactcctcAGTTTTGTTTGGAGGATAACAAGTC
OW149	tctattatccttaaacgcatatctcgcataataactcctcCGGCTCGTTTGATTCTACAATC
OW150	tctattatccttaaacgcatatctcgcataataactcctcCCAATCCAGCAGACACCC
OW151	tctattatccttaaacgcatatctcgcataataactcctcAGGATAGGAGGGGTGAATTCC
OW152	tctattatccttaaacgcatatctcgcataataactcctcATGTGAAGGCAAGGGGTTC
OW153	tctattatccttaaacgcatatctcgcataataactcctcCAAAGAAGAAGCCACCATCG
OW154	ttttgaaatacgactgaccgtaagaccgctttgtttcgacCTCTTTGATGATTGGTGTTGGG
OW155	ttttgaaatacgactgaccgtaagaccgctttgtttcgacTTTCTGCGATCTGATTCGACTAAG
OW156	ttttgaaatacgactgaccgtaagaccgctttgtttcgacTGGGTGATTCTGGTTTGTTTG
OW157	ttttgaaatacgactgaccgtaagaccgctttgtttcgacTGCGAAGTATCTATTGGTGACTG
OW158	ttttgaaatacgactgaccgtaagaccgctttgtttcgacGTGTGTGGTGGTTAAGAACTGTC
OW159	ttttgaaatacgactgaccgtaagaccgctttgtttcgacTTTCTCTATGAATAGGCTAGGAAAATTC
OW160	ttttgaaatacgactgaccgtaagaccgctttgtttcgacCTATGTTTTAGTGTAAGAAGGTCTTTGC
OW161	ttttgaaatacgactgaccgtaagaccgctttgtttcgacCTGAGACGGCAAAAACTTTTTTC
OW162	ttttgaaatacgactgaccgtaagaccgctttgtttcgacGAGGGTCTTTTCAAAGGTCCAATG
OW163	ttttgaaatacgactgaccgtaagaccgctttgtttcgacCTAAACGAAAACAAATGAACAAACAAATG
OW164	ttttgaaatacgactgaccgtaagaccgctttgtttcgacTGTTCTGTTGCTTTCCTAAAACTC
OW165	ttttgaaatacgactgaccgtaagaccgctttgtttcgacCACTGATGTTTCACTAAACTCTTTAAAC
OW166	ttttgaaatacgactgaccgtaagaccgctttgtttcgacATGGCACGCGGACTAG
OW167	ttttgaaatacgactgaccgtaagaccgctttgtttcgacTGTAGTGAACGTAGCATGCAC
OW168	ttttgaaatacgactgaccgtaagaccgctttgtttcgacAGGGATACAGCAGAGGACG
OW169	ttttgaaatacgactgaccgtaagaccgctttgtttcgacTGTATTGCGGGATTATAATGTCC
OW170	ttttgaaatacgactgaccgtaagaccgctttgtttcgacGGGTTTAAATGGAAGCAGAAAAGTG
OW171	ttttgaaatacgactgaccgtaagaccgctttgtttcgacGATTGGGGAGGCGAAGAG
OW172	ttttgaaatacgactgaccgtaagaccgctttgtttcgacCTTGTAAGGGGAAAAAAATTATTGGATG
OW173	ttttgaaatacgactgaccgtaagaccgctttgtttcgacAATGAGCCGAATATTCCCTTCAAATC
OW174	ttttgaaatacgactgaccgtaagaccgctttgtttcgacGTTTACGCTCCGTTCAGGG
OW175	ttttgaaatacgactgaccgtaagaccgctttgtttcgacTTTATTATGGTTCCCTAACAAATTCTATGG
OW176	ttttgaaatacgactgaccgtaagaccgctttgtttcgacCTAGTTAATCGCAAACAAACCCAAA
OW177	ttttgaaatacgactgaccgtaagaccgctttgtttcgacCCTCTGTAGTGGGTAGGTGG
OW178	ttttgaaatacgactgaccgtaagaccgctttgtttcgacGTATGGTCGTATAGAGATATACGAGAG
OW179	ttttgaaatacgactgaccgtaagaccgctttgtttcgacTGTTCCAATTTTTCTAAATATAGGCCA
OW180	ttttgaaatacgactgaccgtaagaccgctttgtttcgacCCAGCTGTATATTAAAGGCGG
OW181	ttttgaaatacgactgaccgtaagaccgctttgtttcgacAATTCAGTGGTTTGTGAGCAA
OW182	ttttgaaatacgactgaccgtaagaccgctttgtttcgacAACACTGTATCCCTGTATCCC
OW183	ttttgaaatacgactgaccgtaagaccgctttgtttcgacCCTGACTAACGGTGTATGTGA
OW184	ttttgaaatacgactgaccgtaagaccgctttgtttcgacGGTTGATGTAGTTTGTAGTGGATG
OW185	ttttgaaatacgactgaccgtaagaccgctttgtttcgacGATAAAAAAAATTTTATGGTGTTCAGTTTACAG
OW186	ttttgaaatacgactgaccgtaagaccgctttgtttcgacTGCTGTTTGTGTGATTGTTG
OW187	ttttgaaatacgactgaccgtaagaccgctttgtttcgacGGTGACTTTTTGTGAAATGATCTG
OW188	ttttgaaatacgactgaccgtaagaccgctttgtttcgacTATGGATAGATTTAGTGACAGGAGC
OW189	ttttgaaatacgactgaccgtaagaccgctttgtttcgacTCTCTGGAATTCATCTCCGTG
OW190	ttttgaaatacgactgaccgtaagaccgctttgtttcgacCCTGGGGTAATCATTGGGAA
OW191	ttttgaaatacgactgaccgtaagaccgctttgtttcgacATTGTGTAAGTAAGATGAAAAACAATTTC
OW192	ttttgaaatacgactgaccgtaagaccgctttgtttcgacTTGAAGCAAGCTGTAATAGAAGTG
OW193	ttttgaaatacgactgaccgtaagaccgctttgtttcgacGATTGGGGAGTGGGAATACTTA
OW194	ttttgaaatacgactgaccgtaagaccgctttgtttcgacTGTCGATTCTAAAGGTGGTGT
OW195	ttttgaaatacgactgaccgtaagaccgctttgtttcgacTGTGCGTGGGATAAAGTCATC
OW196	ttttgaaatacgactgaccgtaagaccgctttgtttcgacCGTTTCGAATAATTAGTTGTTTTTTGAT
OW197	ttttgaaatacgactgaccgtaagaccgctttgtttcgacTAACAGGCACCTGAAGATAGG
OW198	ttttgaaatacgactgaccgtaagaccgctttgtttcgacGGTTTTGTATGATGAAGAGGTAAAAC
OW199	ttttgaaatacgactgaccgtaagaccgctttgtttcgacTTTTATTTGACGATTCAGATGGTGC
OW200	ttttgaaatacgactgaccgtaagaccgctttgtttcgacCTCGTAGGTGAAAGATCGGATG
OW201	ttttgaaatacgactgaccgtaagaccgctttgtttcgacTATCAGTTGAATAAGTGTCAGTGAC
OW202	ttttgaaatacgactgaccgtaagaccgctttgtttcgacTGTCGAATAAAGACGTTATTAATCGAATG
OW203	ttttgaaatacgactgaccgtaagaccgctttgtttcgacCTTGTAGTCTTATTGGGGGGT
OW204	ttttgaaatacgactgaccgtaagaccgctttgtttcgacTTTAATTGTAAGTCTTGACTAGAGCAAG
OW205	ttttgaaatacgactgaccgtaagaccgctttgtttcgacTGCTATTAGTTTCTGTGATTCTGTTC
OW206	ttttgaaatacgactgaccgtaagaccgctttgtttcgacTATCTTAATCTAGCTATTGCTTTGAAAATGA
OW207	ttttgaaatacgactgaccgtaagaccgctttgtttcgacTTTATGGTTGGTGAAGTCTTGG
OW208	ttttgaaatacgactgaccgtaagaccgctttgtttcgacGCTAATGTAAAAAGTAAGATTGCTTTCAA
OW209	ttttgaaatacgactgaccgtaagaccgctttgtttcgacTGTTGTGTACTAGCTAATTGATTGATG
OW210	ttttgaaatacgactgaccgtaagaccgctttgtttcgacCGTTAAACAAAAAAAATTGTTTTCAATGAG
OW211	ttttgaaatacgactgaccgtaagaccgctttgtttcgacTGTTTGGTTTTTACTAGTTTTCTGGT
OW212	ttttgaaatacgactgaccgtaagaccgctttgtttcgacGAATAGGATTTGATGGAAAGAATAAAACTG
OW213	ttttgaaatacgactgaccgtaagaccgctttgtttcgacTTTGGTGATGAGTTTTTATGGGG
OW214	ttttgaaatacgactgaccgtaagaccgctttgtttcgacTGGGTTTGAGAGTTGGGG
OW215	ttttgaaatacgactgaccgtaagaccgctttgtttcgacCCTATTGGGGGTATCATACAGAG
OW216	ttttgaaatacgactgaccgtaagaccgctttgtttcgacCGTTTGACGGAGAAGCTGTT
OW217	ttttgaaatacgactgaccgtaagaccgctttgtttcgacTGTGATTTACCAGAGATAAGTATGGA
OW218	ttttgaaatacgactgaccgtaagaccgctttgtttcgacGATATGGTGGGAGAGCTGATAG
OW219	ttttgaaatacgactgaccgtaagaccgctttgtttcgacGATGCGTTTGGAGTTTAGATGAA
OW220	ttttgaaatacgactgaccgtaagaccgctttgtttcgacGGGAACAATGAAGGAACTGAAAAG
OW221	CTTGTTCCTGAGTTTTACCAACATCGTAATAGCCTCCAAGCCTTAGACATGACTGTTCCTCAG
OW272	gaagccgtatttttattatcagtgagtcagtcatcaggagat CCCGGG TCTATTATCCTTAAACGCATATCTCGC
OW274	GTGGATAACCGTATTACCGCCTTTGAGTGAGCTGATACCG CCCGGG GCACAAACGAACGTCTCAC
V_pSM_crt_R	gacgaggacaccaagacatttctacaaaaa CCCGATCTGCGTCTATTTCACAATAC
V_pSM_crt_F	gtttccagaggccaaacattccacCATGGCGACCACACCCG
G_crt1_pSM_F	gtattgtgaaatagacgcagatcgggTTTTTGTAGAAATGTCTTGGTGTCCTCGTC
G_crt1_ad1_R	tctagcgcctatagtctaagcgggaattggCCGCACAAACGAAGGTTTCACTTAATC
G_crt2_ad1_F	ccaattcccgcttagactataggcgctagaTTTTTGTAGAAATGTCTTGGTGTCCTCGTC
G_crt2_ad2_R	attagcacgtgatatgctgtctctggattgCCGCACAAACGAAGGTTTCACTTAATC
G_crt3_ad2_F	caatccagagacagcatatcacgtgctaatTTTTTGTAGAAATGTCTTGGTGTCCTCGTC
G_crt3_pSM_R	cgggtgtggtcgccatgGTGGAATGTTTGGCCTCTGGAAAC
