# Supplementary material for: Engineering microbial phenotypes through rewiring of genetic networks
Source: Nucleic Acids Res. 2017 Mar 21;45(8):4984–93. doi: 10.1093/nar/gkx197 (PMC5416768; doi:10.1093/nar/gkx197)
Supplement: Supplementary Data [file gkx197_supp.zip › Supp_Files/Dataset_S3.xlsx]

## Sheet: Legend
	Dataset S3. Rewireing clones identified in combinatorial library screens showing frequency of isolation of selected clones by sequencing

## Sheet: LibraryIsolates
Prom		ORF		GFP	Insulin	Opiod	Silk	Immunotoxin	Total
8198267	CTA1	8198117	URE2-like	4	3	6	5		18
8198267	CTA1	8201004	MTR2	1	4	2	1	1	9
8198267	CTA1	8200994	ZIM17	1	2	2			5
8198267	CTA1	8199654	DBF2	4					4
8201128	RCK2	8201004	MTR2	1	2		1		4
8198267	CTA1	8200275	MAC1		3	1			4
8198267	CTA1	8198201	GIS2				3		3
8198152	URE2	8198201	GIS2		3				3
8201078	SFP1	8198201	GIS2			2	1		3
8198267	CTA1	8196675	MTH1	1	1	1			3
8201223	AOX1	8200994	ZIM17				1	2	3
8198267	CTA1	8197205	RPN9	1		2			3
8198267	CTA1	8197765	HST2	1	1				2
8199654	DBF2	8198201	GIS2	1		1			2
8199273	Proline permease	8198510	UPC2			1	1		2
8198267	CTA1	8200338	SSK1	1		1			2
8198267	CTA1	8200775	MIG1		1	1			2
8198277	CRZ1	8198510	UPC2	1					1
8200275	MAC1	8200994	ZIM17	1					1
8196607	hypothetical protein	8198201	GIS2	1					1
8200968	DFG16	8200994	ZIM17	1					1
8201128	RCK2	8200968	DFG16	1					1
8200720	hypothetical protein	8200994	ZIM17		1				1
8201128	RCK2	8198117	URE2-like	1					1
8197884	MEP2	8198201	GIS2			1			1
8197661	PHD1	8198510	UPC2	1					1
8199313	Plasma membrane transporter	8200338	SSK1	1					1
8200338	SSK1	8200775	MIG1	1					1
8197166	DAL81	8201078	SFP1			1			1
8198232	Protein kinase involved in the response to oxidative and osmotic stress	8197559	GPB2			1			1
8198945	Protein kinase involved in the response to oxidative and osmotic stress	8198201	GIS2		1				1
8198201	GIS2	8198117	URE2-like	1					1
8197884	MEP2	8197765	HST2			1			1
8198945	Protein involved in negative regulation of transcription of iron regulon	8197205	RPN9			1			1
8197166	DAL81	8198201	GIS2		1				1
8198145	HSF1	8198117	URE2-like			1			1
8199308	High affinity methionine permease	8196484	RAP1	1					1
8197884	MEP2	8200338	SSK1		1				1
8200938	SGD1	8197765	HST2	1					1
8200877	FKH2	8198341	MSN4			1			1
8198277	CRZ1	8196642	HAC1			1			1
8200877	FKH2	8198117	URE2-like				1		1
8198267	CTA1	8200968	DFG16				1		1
8198404	RPS14B	8200389	RPN4			1			1
8198267	CTA1	8197559	GPB2			1			1
8200775	MIG1	8198289	NGG1	1					1
8200994	ZIM17	8200994	ZIM17	1					1
8197959	MAF1	8198201	GIS2	1					1
8200877	FKH2	8198201	GIS2	1					1
8201223	AOX1	8196484	RAP1	1					1
8198289	NGG1	8201004	MTR2	1					1
8198430	MBP1	8198117	URE2-like	1					1
8198277	CRZ1	8201004	MTR2	1					1
8197765	HST2	8198117	URE2-like	1					1
8198267	CTA1	8197813	SPT8		1				1
8198267	CTA1	8197959	MAF1					1	1
8200994	ZIM17	8201004	MTR2			1			1
8198267	CTA1	8198945	Protein involved in negative regulation of transcription of iron regulon				1		1
8196981	SNZ2	8198117	URE2-like				1		1
8200275	MAC1	8197765	HST2				1		1
8201223	AOX1	8198201	GIS2			1			1
8198289	NGG1	8200994	ZIM17			1			1
8198277	CRZ1	8198145	HSF1			1			1
8198430	MBP1	8200994	ZIM17			1			1
